# Supplementary material for: A new species of Nanhsiungchelys (Testudines: Cryptodira: Nanhsiungchelyidae) from the Upper Cretaceous of Nanxiong Basin, China
Source: PeerJ. 2023 May 30;11:e15439. doi: 10.7717/peerj.15439 (PMC10237181; doi:10.7717/peerj.15439)
Supplement: Supplemental Information 1 [file peerj-11-15439-s001.zip]

Archive with 3 entries (1 files):
- ▲Supplemental 1(3.24)/
- ▲Supplemental 1(3.24)/Supplemental 1/
- ▲Supplemental 1(3.24)/Supplemental 1/▲Appendix 1(3.22-3.24).nex
