# Supplementary material for: A new species of Nanhsiungchelys (Testudines: Cryptodira: Nanhsiungchelyidae) from the Upper Cretaceous of Nanxiong Basin, China
Source: PeerJ. 2023 May 30;11:e15439. doi: 10.7717/peerj.15439 (PMC10237181; doi:10.7717/peerj.15439)
Supplement: Supplemental Information 2 [file peerj-11-15439-s002.zip]

Archive with 4 entries (3 files):
- Supplemental 2(12.13)/
- Supplemental 2(12.13)/Appendix 2. Three-dimensional digital model of hypothetical turtle I.stl
- Supplemental 2(12.13)/Appendix 2. Three-dimensional digital model of hypothetical turtle II.stl
- Supplemental 2(12.13)/Appendix 2. Three-dimensional digital model of Nanhsiungchelys yangi.stl
